# Supplementary material for: Effect of Ultrasound-Assisted Solvent Enzymatic Extraction on Fatty Acid Profiles, Physicochemical Properties, Bioactive Compounds, and Antioxidant Activity of Elaeagnus mollis Oil
Source: Foods. 2022 Jan 26;11(3):359. doi: 10.3390/foods11030359 (PMC8834463; doi:10.3390/foods11030359)
Supplement: Supplementary file 1 [file foods-11-00359-s001.zip]

Archive with 2 entries (1 files):
- foods-1569231 suppl final/
- foods-1569231 suppl final/foods-1569231 suppl final.pdf
